# Supplementary material for: Post-thaw storage of sperm as a tool towards revealing paternal-effect-associated genes in Eurasian perch, Perca fluviatilis
Source: BMC Genomics. 2026 Feb 20;27:311. doi: 10.1186/s12864-026-12648-4 (PMC13032370; doi:10.1186/s12864-026-12648-4)
Supplement: Supplementary file 1 — Supplementary Material 1. [file 12864_2026_12648_MOESM1_ESM.xlsx]

## Sheet: Sheet 1
	Fish WBW (g)	Weight of ribbon (g)	Number of eggs/ gram	Total length (cm)	Caudal length (cm)	Sperm concentration (×109/mL)	Sperm viability (%)
Female 1	545.7	184	500	35.5	31.1
Male a	62.4			16.6	13.8	21.8	79.9771
Male b	61.3			17.8	15.8	23.4	86.1838
Female 2	543.4	183.5	500	36	31
Male c	66.4			18.2	15.5	28.7	83.0314
Male d	46.5			16	13.8	25.8	87.5969
Female 3	647.4	197.5	500	37	31
Male e	43			16	13.8	20.4	87.6765
Male f	34.3			14.5	12.5	22.1	80.5701
WBW - Wet Body Weight

## Sheet: Sheet 2
Candidate paternal-effect genes grouped by functional categories defined by high-level gene ontology (GO) terms on ShinyGO platform. Ge SX, Jung D & Yao R, Bioinformatics 36:2628–2629, 2020.
n	High level GO category	Genes
9	GO:0048583 regulation of response to stimulus	CD276 MFAP4 NLRC3 PDE6G MR1 ALOX12B TRIM16 NEO1 RALGAPB
8	GO:0002376 immune system process	CD276 TRIM35 MFAP4 ANG MR1 CXADR NLRC3 DMBT1
8	GO:0006950 response to stress	TRIM35 MFAP4 DMBT1 ANG MR1 CXADR NLRC3 SIGLEC1
8	GO:0009605 response to external stimulus	NEO1 TRIM35 MFAP4 DMBT1 ANG MR1 CXADR NLRC3
8	GO:0044419 biological process involved in interspecies interaction between organisms	SIGLEC1 TRIM35 MFAP4 DMBT1 ANG MR1 CXADR NLRC3
7	GO:0006955 immune response	CD276 TRIM35 MFAP4 ANG MR1 NLRC3 DMBT1
7	GO:0009607 response to biotic stimulus	TRIM35 MFAP4 DMBT1 ANG MR1 CXADR NLRC3
7	GO:0051239 regulation of multicellular organismal process	CD276 S100A1 NLRC3 TRIM16 CXADR PLAAT4 ALOX12B
7	GO:0051707 response to other organism	TRIM35 MFAP4 DMBT1 ANG MR1 CXADR NLRC3
6	GO:0023051 regulation of signaling	NLRC3 PDE6G ALOX12B TRIM16 NEO1 RALGAPB
6	GO:0051234 establishment of localization	SIGLEC1 TCN1 ANG DMBT1 CXADR ALOX12B
6	GO:0065009 regulation of molecular function	RALGAPB S100A1 NLRC3 PDE6G PLAAT4 ANG
5	GO:0007155 cell adhesion	NEO1 CXADR CD276 SIGLEC1 MFAP4
5	GO:0008283 cell population proliferation	CD276 ANG PLAAT4 CXADR NLRC3
5	GO:0009893 positive regulation of metabolic process	CD276 ANG TRIM16 ZBED4 ALOX12B
5	GO:0042221 response to chemical	NEO1 DMBT1 ANG TRIM16 CXADR
5	GO:0051240 positive regulation of multicellular organismal process	CD276 S100A1 TRIM16 PLAAT4 ALOX12B
4	GO:0002682 regulation of immune system process	CD276 MFAP4 MR1 NLRC3
4	GO:0045321 leukocyte activation	CD276 MR1 CXADR NLRC3
4	GO:0050793 regulation of developmental process	S100A1 TRIM16 CXADR PLAAT4
4	GO:0065008 regulation of biological quality	NEO1 CXADR ALOX12B ANG
3	GO:0040011 locomotion	NEO1 CXADR ANG
3	GO:0002684 positive regulation of immune system process	CD276 MFAP4 MR1
3	GO:0003008 system process	CXADR S100A1 PDE6G
3	GO:0009653 anatomical structure morphogenesis	NEO1 ANG S100A1
3	GO:0009719 response to endogenous stimulus	ANG TRIM16 NEO1
3	GO:0044085 cellular component biogenesis	MFAP4 NLRC3 ANG
3	GO:0048870 cell motility	NEO1 CXADR ANG
3	GO:0051094 positive regulation of developmental process	S100A1 TRIM16 PLAAT4
3	GO:0051674 localization of cell	NEO1 CXADR ANG
2	GO:0000003 reproduction	CXADR ANG
2	GO:0022414 reproductive process	CXADR ANG
2	GO:0002252 immune effector process	MFAP4 MR1
2	GO:0009056 catabolic process	PLAAT4 ANG
2	GO:0009628 response to abiotic stimulus	MFAP4 ANG
2	GO:0019953 sexual reproduction	CXADR ANG
2	GO:0032504 multicellular organism reproduction	CXADR ANG
2	GO:0032879 regulation of localization	ANG ALOX12B
2	GO:0033036 macromolecule localization	ANG DMBT1
2	GO:0042330 taxis	NEO1 CXADR
2	GO:0048609 multicellular organismal reproductive process	CXADR ANG
2	GO:0048646 anatomical structure formation involved in morphogenesis	ANG S100A1
1	GO:0001906 cell killing	MR1
1	GO:0040007 growth	CXADR
1	GO:0001909 leukocyte mediated cytotoxicity	MR1
1	GO:0002520 immune system development	MR1
1	GO:0002683 negative regulation of immune system process	NLRC3
1	GO:0003006 developmental process involved in reproduction	ANG
1	GO:0019882 antigen processing and presentation	MR1
1	GO:0023057 negative regulation of signaling	NLRC3
1	GO:0030155 regulation of cell adhesion	CD276
1	GO:0031341 regulation of cell killing	MR1
1	GO:0031343 positive regulation of cell killing	MR1
1	GO:0040008 regulation of growth	CXADR
1	GO:0048589 developmental growth	CXADR
1	GO:0050900 leukocyte migration	CXADR
1	GO:0051093 negative regulation of developmental process	CXADR
1	GO:0051606 detection of stimulus	DMBT1
1	GO:0098900 regulation of action potential	CXADR

## Sheet: Sheet3
	DEGs identified in larvae obtained from either freshly thawed or post-thaw stored (for 30 min) sperm. Column UFE indicates presence of genes in unfertilized eggs (UFE). Expression >1TPM is marked as Y referring to presence, and N refers to absence of the gene.
	Transcript_ID	Gene names	Gene reference		UFE		TPM - Transcipts per million
	XM_039786799.1	unc1	uncharacterized LOC120549706 (LOC120549706), transcript variant X2, mRNA		Y		chr - Chromosome
	XM_039818388.1	unc2	uncharacterized LOC120570147 (LOC120570147), mRNA		N		unc - uncharacterised
	XM_039777879.1	unc3	uncharacterized LOC120544245 (LOC120544245), mRNA		N
	XM_039815617.1	unc4	uncharacterized LOC120568237 (LOC120568237), transcript variant X1, mRNA		N
	XM_039813507.1	mfap4(chr10)	microfibril-associated glycoprotein 4-like, mRNA		N
	XM_039815033.1	mfap4(chr11)	microfibril-associated glycoprotein 4-like, mRNA		N
	XM_039781790.1	mfap4(chr18)	microfibril-associated glycoprotein 4-like, mRNA		N
	XM_039788806.1	mfap4(chr21)	microfibril-associated glycoprotein 4-like, mRNA		N
	XM_039796463.1	trim35	nuclear factor 7, brain-like, mRNA		N
	XM_039776933.1	vwa7	von Willebrand factor A domain-containing protein 7-like, mRNA		N
	XM_039820194.1	mr1	BOLA class I histocompatibility antigen, alpha chain BL3-7-like, mRNA		Y
	XM_039787215.1	trim16	stonustoxin subunit beta-like, mRNA		N
	XM_039777774.1	clec17a	galactose-specific lectin nattectin-like, mRNA		N
	XM_039786956.1	tcn1	transcobalamin-1-like, transcript variant X1 mRNA		N
	XM_039786999.1	tcn1	transcobalamin-1-like, mRNA		N
	XM_039822213.1	siglec1	sialoadhesin-like, mRNA		Y
	XM_039822453.1	cd276	CD276 antigen homolog, mRNA		Y
	XM_039804040.1	neo1	Interleukin-6 receptor subunit beta-like (LOC120561082), mRNA		N
	XM_039783037.1	gimap4	GTPase IMAP family member 9-like, mRNA		N
	XM_039820208.1	hlag	major histocompatibility complex class I-related gene protein-like, mRNA		N
	XM_039821933.1	pigr	polymeric immunoglobulin receptor-like, mRNA		N
	XM_039790787.1	nlrc3	NACHT, LRR and PYD domains-containing protein 1-like, mRNA		Y
	XM_039822191.1	alox12b	Polyunsaturated fatty acid lipoxygenase ALOX15B-like (LOC120572764), mRNA		N
	XM_039799456.1	hectd2	Uncharacterized LOC120558444 (LOC120558444), transcript variant X1, mRNA		N
	XM_039822218.1	cxadr	coxsackievirus and adenovirus receptor-like, mRNA		Y
	XM_039798611.1	tgm5	protein-glutamine gamma-glutamyltransferase 5-like, mRNA		N
	XM_039808830.1	fads2	fatty acid desaturase 2, fads2, mRNA		N
	XM_039798363.1	ralgapb	Ral GTPase activating protein non-catalytic subunit beta (ralgapb), transcript variant X2, mRNA		N
	XM_039821114.1	esolu	Esox lucius G2/M phase-specific E3 ubiquitin-protein ligase-like (LOC109616133), transcript variant X6, mRNA		N
	XM_039823615.1	cirop	leishmanolysin-like peptidase 2, mRNA		Y
	XM_039811508.1	samd9l	sterile alpha motif domain-containing protein 9-like, mRNA		N
	XM_039820262.1	zbed4	zinc finger BED domain-containing protein 4-like, mRNA		N
	XM_039781339.1	dmbt1	deleted in malignant brain tumors 1 protein-like, mRNA		N
	XM_039804665.1	s100a1	ictacalcin-like, mRNA		N
	XM_039806130.1	ang	ribonuclease-like, mRNA		N
	XM_039787023.1	plaat4	phospholipase A and acyltransferase 4-like, mRNA		N
	XM_039786910.1	exoc3	exocyst complex component 3-like, mRNA		Y
	XM_039820350.1	sxt(chr13)	saxitoxin and tetrodotoxin-binding protein 1-like, mRNA		N
	XM_039821929.1	sxt(chr14)	saxitoxin and tetrodotoxin-binding protein 1-like, mRNA		N
	XM_039820828.1	pde6g	retinal cone rhodopsin-sensitive cGMP 3',5'-cyclic phosphodiesterase subunit gamma-like, mRNA		N
	XM_039825494.1	bryp	bryoporin-like, mRNA		N

## Sheet: Sheet 4
	Sequence alignment of all four mfap4 genes from 4 different chromosomes and indication of the primers used for validation with qPCR (marked with different colours - see the legend below the table). The underlined sequences represent forward primers while the reverse primers are not underlined.

## Sheet: Sheet 5
	Candidate paternal-effect genes that were not positively validated with qPCR
															MO - Mouth Opening
															qPCR - Quantitative Polymerase Chain Reaction
															chr - Chromosome
